# Supplementary material for: Serial Plasma Comprehensive Genomic Profiling Captures Therapy Resistance and Guides Management of Non–Small Cell Lung Cancer
Source: Cancer Res Commun. 2026 May 21;6(5):1180–91. doi: 10.1158/2767-9764.CRC-25-0561 (PMC13192330; doi:10.1158/2767-9764.CRC-25-0561)
Supplement: Supplementary Table S1 — Context of first pCGP assays. [file crc-25-0561_supplementary_table_s1_suppts1.xlsx]

## Sheet: ST1
Supplementary Table S1: Context of first pCGP assays.
Abbreviations: pCGP, plasma comprehensive genomic profiling
Total	N	%
First diagnosis	427	59
Recurrence	59	8
Metastatic progression	199	28
Other	33	5
Other	33	100
suspected progression of disease subsequently found to be stable	9	27
second opinion review of a non-progressing patient	7	21
transfer of care	3	9
checking for minimal residual disease	3	9
seeking new treatment options for a stable patient intolerant of chemotherapy	3	9
obtaining new baseline of circulating variants	2	6
clinical deterioration without radiographic change	1	3
pCGP estimation of magnitude of response to therapy	1	3
seeking matching to clinical trial	1	3
unknown	3	9
