# Supplementary material for: Serial Plasma Comprehensive Genomic Profiling Captures Therapy Resistance and Guides Management of Non–Small Cell Lung Cancer
Source: Cancer Res Commun. 2026 May 21;6(5):1180–91. doi: 10.1158/2767-9764.CRC-25-0561 (PMC13192330; doi:10.1158/2767-9764.CRC-25-0561)
Supplement: Supplementary Table S2 — Cumulative mutation frequencies per gene and variant type detected on first pCGP. [file crc-25-0561_supplementary_table_s2_suppst2.xlsx]

## Sheet: ST2
Supplementary Table S2: Cumulative mutation frequencies per gene and variant type detected on first pCGP.
Abbreviations: pCGP, plasma comprehensive genomic profiling. SNV, single nucleotide variant. CNV, copy number variant.
Alteration type	N	%
total	2612	100
snv	2009	77
indel	339	13
cnv	221	8
fusion	43	2
SNVs				Indels				CNVs				Fusions
Gene	Count of alteration			Gene	Count of alteration			Gene	Count of alteration			Gene	Count of alteration
	N	%			N	%			N	%			N	%
Total	2009	100		Total	339	100		Total	221	100		Total	43	100
TP53	431	21		EGFR	97	29		EGFR	60	27		EML4-ALK	21	49
EGFR	184	9		TP53	77	23		CCNE1	28	13		KIF5B-RET	6	14
ATM	116	6		ERBB2	20	6		MYC	22	10		ALK-EML4	5	12
KRAS	104	5		APC	16	5		PIK3CA	17	8		CD74-ROS1	3	7
PIK3CA	69	3		ARID1A	16	5		BRAF	16	7		RET-KIF5B	3	7
APC	56	3		STK11	15	4		CDK4	13	6		FGFR3-TACC3	2	5
BRAF	50	2		CDKN2A	12	4		MET	12	5		PARD3-RET	1	2
ARID1A	45	2		NF1	10	3		FGFR1	12	5		SLC34A2-ROS1	1	2
MET	45	2		MET	9	3		KRAS	11	5		ALK-MIR3681HG	1	2
STK11	40	2		PTEN	8	2		ERBB2	7	3
PDGFRA	38	1.89149		ATM	8	2.35988		CDK6	7	3.16742
BRCA1	35	1.74216		BRCA2	8	2.35988		AR	4	1.80995
ALK	34	1.69238		RB1	7	2.0649		KIT	4	1.80995
AR	32	1.59283		KEAP1	4	1.17994		CCND1	4	1.80995
FGFR2	32	1.59283		BRCA1	4	1.17994		FGFR2	2	0.904977
NF1	30	1.49328		CDK12	4	1.17994		RAF1	1	0.452489
RB1	29	1.4435		CTNNB1	3	0.884956		PDGFRA	1	0.452489
SMAD4	29	1.4435		AR	2	0.589971
TERT	29	1.4435		SMAD4	2	0.589971
ERBB2	28	1.39373		MAP2K1	2	0.589971
CTNNB1	28	1.39373		FGFR2	2	0.589971
BRCA2	26	1.29418		HNF1A	1	0.294985
GNAS	25	1.2444		FBXW7	1	0.294985
KIT	25	1.2444		KRAS	1	0.294985
NRAS	23	1.14485		MAPK1	1	0.294985
PTEN	22	1.09507		GATA3	1	0.294985
CDK12	21	1.0453		CHEK2	1	0.294985
MTOR	19	0.945744		BRAF	1	0.294985
NTRK1	19	0.945744		MTOR	1	0.294985
MYC	17	0.846192		TERT	1	0.294985
NOTCH1	17	0.846192		TSC1	1	0.294985
DDR2	16	0.796416		PDGFRA	1	0.294985
RET	16	0.796416		AKT1	1	0.294985
ESR1	15	0.74664		FGFR3	1	0.294985
CDKN2A	14	0.696864
ROS1	14	0.696864
NTRK3	14	0.696864
NFE2L2	13	0.647088
HNF1A	12	0.597312
CCNE1	11	0.547536
FGFR1	10	0.49776
IDH1	10	0.49776
JAK2	9	0.447984
CHEK2	9	0.447984
MAPK3	9	0.447984
RAF1	9	0.447984
IDH2	9	0.447984
TSC1	8	0.398208
FBXW7	8	0.398208
HRAS	8	0.398208
FGFR3	7	0.348432
CDH1	7	0.348432
FANCA	6	0.298656
VHL	5	0.24888
CCND2	5	0.24888
PTPN11	5	0.24888
MAPK1	5	0.24888
CDK4	4	0.199104
MAP2K1	4	0.199104
CDK6	4	0.199104
PALB2	4	0.199104
EZH2	4	0.199104
RIT1	4	0.199104
ARAF	3	0.149328
AKT1	3	0.149328
GATA3	3	0.149328
CCND1	3	0.149328
KEAP1	3	0.149328
MSH2	2	0.099552
MPL	2	0.099552
GNA11	2	0.099552
NTRK2	2	0.099552
MAP2K2	2	0.099552
RHEB	1	0.049776
MLH1	1	0.049776
MSH6	1	0.049776
RHOA	1	0.049776
RAD51D	1	0.049776
SMO	1	0.049776
JAK3	1	0.049776
GNAQ	1	0.049776
