# Supplementary material for: Serial Plasma Comprehensive Genomic Profiling Captures Therapy Resistance and Guides Management of Non–Small Cell Lung Cancer
Source: Cancer Res Commun. 2026 May 21;6(5):1180–91. doi: 10.1158/2767-9764.CRC-25-0561 (PMC13192330; doi:10.1158/2767-9764.CRC-25-0561)
Supplement: Supplementary Table S3 — Summary of genotype-matched therapies. [file crc-25-0561_supplementary_table_s3_suppst3.xlsx]

## Sheet: ST3
Supplementary Table S3: Summary of genotype-matched therapies.
Abbreviations: pCGP, plasma comprehensive genomic profiling. NSCLC, non-small cell lung cancer.
	EGFR		ALK		BRAF		MET		ROS1		RET
	N	%	N	%	N	%	N	%	N	%	N	%
Alteration identified on pCGP at first diagnosis	79	100	14	100	10	100	13	100	2	100	6	100
Alteration identified on pCGP after date of FDA approval of matched therapy	79	100	14	100	9	90	6	46	2	100	3	50
Commenced FDA-approved therapy matched to alteration within 30 days of pCGP result*	74	94	12	86	2	20	4	31	2	100	2	33
*This table does not include KRAS(G12C) mutations or ERBB2 mutations as these did not FDA approvals for first-line therapy in NSCLC at the time of the data lock.
** N reflects count of individual patients
