# Supplementary material for: Serial Plasma Comprehensive Genomic Profiling Captures Therapy Resistance and Guides Management of Non–Small Cell Lung Cancer
Source: Cancer Res Commun. 2026 May 21;6(5):1180–91. doi: 10.1158/2767-9764.CRC-25-0561 (PMC13192330; doi:10.1158/2767-9764.CRC-25-0561)
Supplement: Supplementary Table S4 — Description of pCGP-informed clinical management. [file crc-25-0561_supplementary_table_s4_suppst4.xlsx]

## Sheet: ST4
Supplementary Table S4: Description of pCGP-informed clinical management.
Abbreviations: pCGP, plasma comprehensive genomic profiling. NSCLC, non-small cell lung cancer.
	pCGP 1		pCGP 2		pCGP 3		pCGP 4
	N	%	N	%	N	%	N	%
Total	718	100	79	100	17	100	3	100
	pCGP outcome
Change of treatment	555	77	38	48	9	53	0	0
Clinical trial	21	3	6	8	2	12	1	6
No change	122	17	32	41	6	35	2	1
Other*	15	2	0	0	0	0	0	0
	Did pCGP inform management?
Yes	84	12	8	10	3	18	0	0
No	622	87	65	82	14	82	3	100
Unknown	12	1	6	8
	How did pCGP inform management?
Returned earlier than tissue	24	29	0	0	0	0
Mutation on pCGP, not on tissue	14	17	0	0	0	0
Mutation on pCGP, tissue testing not possible	36	43	4	50	3	100
Confirmed persistence of previous mutation	6	7	1	13	0	0
Matched to clinical trial	2	2	2	25	0	0
Other*	2	2	1	13	0	0
* Other cases: 1) In a case of suspected NSCLC recurrence vs infectious change, pCGP identified KRAS G12R. This was considered to support probability of NSCLC recurrence and justify risk of tissue biopsy. 2) a patient had history of BRAF V600E on tissue from several years prior. Given their current frailty, the MD checked pCGP to see if variant was circulating, to guide whether BRAF-mutant histol…
