# Supplementary material for: Serial Plasma Comprehensive Genomic Profiling Captures Therapy Resistance and Guides Management of Non–Small Cell Lung Cancer
Source: Cancer Res Commun. 2026 May 21;6(5):1180–91. doi: 10.1158/2767-9764.CRC-25-0561 (PMC13192330; doi:10.1158/2767-9764.CRC-25-0561)
Supplement: Supplementary Table S5 — Summary of tissue informed clinical management in patients with concurrent pCGP and tissue biopsy. [file crc-25-0561_supplementary_table_s5_suppst5.xlsx]

## Sheet: ST5
Supplementary Table S5: Summary of tissue informed clinical management in patients with concurrent pCGP and tissue biopsy.
Abbreviations: pCGP, plasma comprehensive genomic profiling. SCLC, small cell lung cancer.
	pCGP 2		pCGP 3		pCGP 4		Sum
	N	%	N	%	N	%	N	%
Patients with concurrent pCGP and tissue biopsy	27	100	3	100	1	100	31*	100
	Information to guide management
Mutation on tissue, not on pCGP	2	7	0	0	0	0	2	6
SCLC transformation	2	7	0	0	0	0	2	6
Confirmed additional site of disease	5	19	0	0	0	0	5	16
Matched to clinical trial	1	4	1	33	0	0	2	6
Confirmed loss of mutation	1	4	0	0	0	0	1	3
Confirmed benign lesion, avoided therapy change	1	4	0	0	0	0	1	3
Total patients for whom tissue testing changed management	12	44	1	33			13	42
*While tissue biopsy was performed for 31 patients concurrently with a liquid biopsy, NGS testing of the tissue was performed in 22 of these patients.
