# Supplementary material for: Serial Plasma Comprehensive Genomic Profiling Captures Therapy Resistance and Guides Management of Non–Small Cell Lung Cancer
Source: Cancer Res Commun. 2026 May 21;6(5):1180–91. doi: 10.1158/2767-9764.CRC-25-0561 (PMC13192330; doi:10.1158/2767-9764.CRC-25-0561)
Supplement: Supplementary Table S6 — pCGP-informed clinical management in EGFR-mutant NSCLC. [file crc-25-0561_supplementary_table_s6_suppst6.xlsx]

## Sheet: ST6
Supplementary Table S6: pCGP-informed clinical management in EGFR-mutant NSCLC.
Abbreviations: pCGP, plasma comprehensive genomic profiling. NSCLC, non-small cell lung cancer.
	pCGP 1		pCGP 2		pCGP 3		Total
	N	%	N	%	N	%	N	%
Total	214	100	52	100	12	100	214	100
	Information to guide management
Returned earlier than tissue	17	8	0	0	0	0	17	8
Mutation on pCGP, not on tissue	4	2	0	0	0	0	4	2
Present on pCGP, no tissue tested	27	13	4	8	2	17	33	15
Confirmed persistence of previous mutation	3	1	1	2	0	0	4	2
Mutation matched to clinical trial	2	1	1	2	0	0	3	1
other	0	0	1	2	0	0	1	1
Total patients changed management due to pCGP, per iteration	53	25	7	13	2	17	59*	28
* 3 patients changed management on two separate occasions
