# Supplementary material for: Serial Plasma Comprehensive Genomic Profiling Captures Therapy Resistance and Guides Management of Non–Small Cell Lung Cancer
Source: Cancer Res Commun. 2026 May 21;6(5):1180–91. doi: 10.1158/2767-9764.CRC-25-0561 (PMC13192330; doi:10.1158/2767-9764.CRC-25-0561)
Supplement: Supplementary Table S7 — Tissue informed clinical management in EGFR-mutant NSCLC. [file crc-25-0561_supplementary_table_s7_suppst7.xlsx]

## Sheet: ST7
Supplementary Table S7: Tissue informed clinical management in EGFR-mutant NSCLC.
Abbreviations: pCGP, plasma comprehensive genomic profiling. NSCLC, non-small cell lung cancer. SCLC, small cell lung cancer.
	pCGP 2		pCGP 3		Total
	N	%	N	%	N	%
Total patients with concurrent tissue biopsy	13	100	1	100	14	100
	Information to guide management
Mutation on tissue, not on pCGP	3	23	1	100	4	29
SCLC transformation	2	15	0	0	2	14
Confirmed additional site of disease	2	15	0	0	2	14
total pts changed management	7	54	1	100	8	57
Total patients per pCGP iteration	52		12		52
total patients per pCGP iteration changed management	7	13	1	8	8	15
