# Supplementary material for: Serial Plasma Comprehensive Genomic Profiling Captures Therapy Resistance and Guides Management of Non–Small Cell Lung Cancer
Source: Cancer Res Commun. 2026 May 21;6(5):1180–91. doi: 10.1158/2767-9764.CRC-25-0561 (PMC13192330; doi:10.1158/2767-9764.CRC-25-0561)
Supplement: Supplementary Table S8 — On-target acquired resistance in EGFR-mutant NSCLC. [file crc-25-0561_supplementary_table_s8_suppst8.xlsx]

## Sheet: ST8
Supplementary Table S8: On-target acquired resistance in EGFR-mutant NSCLC.
Abbreviations: pCGP, plasma comprehensive genomic profiling. NSCLC, non-small cell lung cancer. TKI, tyrosine kinase inhibitor. 1/2G, first or second generation EGFR TKI. 3G, third-generation EGFR TKI.
	1/2G first line therapy (N=73)
Alteration	Number of prior lines of TKI
	1	2	3	Grand Total*
T790M	10	8	2	18
C797S		2	1	3
L718X		1		1
Other	5	5		10
Total	13	10	2	23
	3G first line therapy (N=67)
Alteration	Number of prior lines of TKI
	1	2	3	Grand Total*
T790M	1			1
C797S	4			4
L718X	4			4
G724S	2			2
Other	8			8
Total	14			14
* Some patients had more than one alteration
