# Supplementary material for: Serial Plasma Comprehensive Genomic Profiling Captures Therapy Resistance and Guides Management of Non–Small Cell Lung Cancer
Source: Cancer Res Commun. 2026 May 21;6(5):1180–91. doi: 10.1158/2767-9764.CRC-25-0561 (PMC13192330; doi:10.1158/2767-9764.CRC-25-0561)
Supplement: Supplementary Table S9 — Putative uncommon on-target drivers of EGFR TKI resistance. [file crc-25-0561_supplementary_table_s9_suppst9.xlsx]

## Sheet: ST9
Supplementary Table S9: Putative uncommon on-target drivers of EGFR TKI resistance.
Abbreviations: pCGP, plasma comprehensive genomic profiling. TKI, tyrosine kinase inhibitor. 1/2G, first or second generation EGFR TKI. 3G, third-generation EGFR TKI.
	1/2G first line therapy
EGFR Alteration	Number of prior lines of TKI
	1	2	3	FATHMMXF score
K754T		1		0.92
M908I	1			0.92
D230V		1		0.92
A647T		1		0.8
	3G first line therapy
EGFR Alteration	Number of prior lines of TKI
	1	2	3	FATHMMXF score
G901A	1			0.95
V834L	1			0.95
A702V	1			0.91
K714E	1			0.9
V398I	1			0.83
A647T	1			0.8
