# Supplementary material for: Serial Plasma Comprehensive Genomic Profiling Captures Therapy Resistance and Guides Management of Non–Small Cell Lung Cancer
Source: Cancer Res Commun. 2026 May 21;6(5):1180–91. doi: 10.1158/2767-9764.CRC-25-0561 (PMC13192330; doi:10.1158/2767-9764.CRC-25-0561)
Supplement: Supplementary Table S10 — Drivers of EGFR TKI resistance. [file crc-25-0561_supplementary_table_s10_suppst10.xlsx]

## Sheet: ST10
Supplementary table S10: Drivers of EGFR TKI resistance.
Abbreviations: TKI, tyrosine kinase inhibitor. 1L, one line of therapy. 2L, two lines of therapy. 3L, three lines of therapy.
initial TKI	1st/2nd Generation TKI					3rd Generation TKI
	Gene	Number of patients	Fraction (%)	Fraction of patient among same line of therapy (%)			Number of patients	Fraction (%)	Fraction of patient among same line of therapy (%)
	1L prior					1L prior
	MET	3	37.5	8		MET	6	26.087	9
	PIK3CA	2	25	5		PIK3CA	7	30.4348	11
	ERBB2	1	12.5	3		ERBB2	1	4.34783	2
	PTEN	1	12.5	3		PTEN	4	17.3913	6
	BRAF	1	12.5	3		BRAF	2	13.0435	3
	KRAS	0	0	0		KRAS	2	8.69565	3
	Total with alteration	8				Total with alteration	23
	Total pts in group	40				Total pts in group	66
	2L prior					2L prior
	MET	0	0	0
	PIK3CA	5	62.5	15
	ERBB2	2	37.5	6
	PTEN	0	0	0
	BRAF	2	25	6
	KRAS	1	12.5	3
	Total with alteration	11				Total with alteration	0
	Total pts in group	33				Total pts in group	5
	3L prior					3L prior
	MET	1	12.5	11		MET	1	100	100
	PIK3CA	0	0	0
	ERBB2	0	0	0
	PTEN	1	12.5	11
	BRAF	1	12.5	11
	KRAS	2	25	22
	Total with alteration	5				Total with alteration	1
	Total pts in group	9				Total pts in group	1
